# Supplementary material for: ABA-Dependent Regulation of Calcium-Dependent Protein Kinase Gene GmCDPK5 in Cultivated and Wild Soybeans
Source: Life (Basel). 2022 Oct 11;12(10):1576. doi: 10.3390/life12101576 (PMC9604703; doi:10.3390/life12101576)
Supplement: Supplementary file 1 [file life-12-01576-s001.zip]

Archive with 1 entries (1 files):
- life-1931835-supplementary.pdf
